# Supplementary material for: Preparation and Characterization of Soluble Dietary Fiber Edible Packaging Films Reinforced by Nanocellulose from Navel Orange Peel Pomace
Source: Polymers (Basel). 2024 Jan 24;16(3):315. doi: 10.3390/polym16030315 (PMC10857216; doi:10.3390/polym16030315)
Supplement: Supplementary file 1 [file polymers-16-00315-s001.zip]

Archive with 1 entries (1 files):
- polymers-2801268-supplementary.pdf
